# Supplementary material for: Unstructured road extraction and roadside fruit recognition in grape orchards based on a synchronous detection algorithm
Source: Front Plant Sci. 2023 Jun 2;14:1103276. doi: 10.3389/fpls.2023.1103276 (PMC10272741; doi:10.3389/fpls.2023.1103276)
Supplement: Supplementary file 2 [file DataSheet_2.zip]

Archive with 2 entries (2 files):
- YOLOv5-results.txt
- YOLOv7results.txt
