# Supplementary material for: Unstructured road extraction and roadside fruit recognition in grape orchards based on a synchronous detection algorithm
Source: Front Plant Sci. 2023 Jun 2;14:1103276. doi: 10.3389/fpls.2023.1103276 (PMC10272741; doi:10.3389/fpls.2023.1103276)
Supplement: Supplementary file 2 [file DataSheet_2.zip › YOLOv5-results.txt]

     0/149     1.87G    0.1099   0.05568         0    0.1656        24       640   0.01199   0.06654  0.002715 0.0004421   0.09998   0.03843         0
     1/149      3.1G    0.1029    0.0597         0    0.1626        27       640   0.02987   0.06067  0.005977 0.0009348   0.09326   0.04056         0
     2/149      3.1G   0.09766   0.06405         0    0.1617        22       640   0.05716    0.1135   0.01607  0.002519    0.0867   0.04301         0
     3/149      3.1G   0.09092   0.06945         0    0.1604        36       640     0.108    0.1977   0.04254  0.008322   0.08008    0.0442         0
     4/149      3.1G   0.08468   0.06828         0     0.153        30       640    0.2098    0.2035    0.1315   0.03361   0.07168   0.04418         0
     5/149      3.1G   0.07626   0.06676         0     0.143        28       640    0.3333    0.4247    0.2816   0.07623   0.06168   0.04019         0
     6/149      3.1G   0.06668   0.05827         0    0.1249        41       640    0.5338    0.5197    0.5147    0.1657   0.05425   0.03397         0
     7/149      3.1G   0.06152   0.05447         0     0.116        37       640    0.5327    0.6313    0.5765     0.196    0.0516   0.03211         0
     8/149      3.1G   0.06125   0.05325         0    0.1145        48       640    0.6213    0.5812    0.6154    0.2137   0.04935    0.0306         0
     9/149      3.1G   0.05912   0.05208         0    0.1112        65       640    0.6985    0.6438    0.7041    0.2752   0.04599   0.02998         0
    10/149      3.1G    0.0567   0.04831         0     0.105        35       640    0.6716    0.6243    0.6855    0.2631   0.04568   0.02897         0
    11/149      3.1G   0.05518   0.04945         0    0.1046        27       640    0.6661    0.7456    0.7447    0.3255   0.04329   0.02867         0
    12/149      3.1G   0.05301   0.04956         0    0.1026        39       640    0.7531     0.726    0.7622     0.338   0.04282   0.02899         0
    13/149      3.1G   0.05306   0.04674         0   0.09981        40       640    0.7331    0.7045    0.7465    0.2939    0.0454   0.02778         0
    14/149      3.1G   0.05254   0.04778         0    0.1003        39       640    0.7602    0.7508    0.7797     0.362   0.04194   0.02733         0
    15/149      3.1G   0.05057   0.04708         0   0.09764        62       640    0.7374    0.7867    0.8125     0.335   0.04219   0.02687         0
    16/149      3.1G   0.04857   0.04704         0   0.09561        16       640    0.7657    0.8043    0.8354    0.3892   0.03938   0.02689         0
    17/149      3.1G   0.04657   0.04666         0   0.09322        35       640    0.8008    0.7867    0.8427    0.4041    0.0384    0.0264         0
    18/149      3.1G   0.04521   0.04534         0   0.09055        26       640    0.7887    0.8037    0.8479    0.4148   0.03802   0.02574         0
    19/149      3.1G   0.04372   0.04481         0   0.08852        38       640    0.8465    0.7886    0.8587    0.4295   0.03853   0.02571         0
    20/149      3.1G   0.04371   0.04574         0   0.08945        28       640    0.7686    0.7996    0.8419    0.4195   0.03811   0.02656         0
    21/149      3.1G   0.04362   0.04611         0   0.08972        38       640    0.8217    0.7847    0.8473    0.4122   0.03776   0.02647         0
    22/149      3.1G   0.04256   0.04394         0   0.08651        33       640    0.7688    0.8393    0.8735    0.4482   0.03677   0.02522         0
    23/149      3.1G   0.04203   0.04552         0   0.08755        42       640    0.7826    0.8532    0.8624    0.4341   0.03815   0.02571         0
    24/149      3.1G   0.04139   0.04471         0    0.0861        15       640    0.7922    0.8433    0.8699    0.4456   0.03709   0.02533         0
    25/149      3.1G   0.04074   0.04441         0   0.08515        38       640    0.8375    0.7864    0.8661    0.4376   0.03706   0.02587         0
    26/149      3.1G   0.04092   0.04343         0   0.08435        21       640    0.7987    0.8082    0.8482    0.4432   0.03687   0.02591         0
    27/149      3.1G   0.04072   0.04328         0   0.08401        31       640    0.7876    0.7984    0.8462      0.42   0.03732   0.02621         0
    28/149      3.1G   0.04096   0.04432         0   0.08527        19       640    0.7901    0.7808    0.8473      0.43   0.03736   0.02621         0
    29/149      3.1G      0.04   0.04422         0   0.08422        39       640    0.7958    0.7828    0.8439    0.4344    0.0372   0.02558         0
    30/149      3.1G    0.0399   0.04514         0   0.08505        45       640     0.791    0.8395    0.8581    0.4453   0.03638   0.02533         0
    31/149      3.1G   0.03971   0.04224         0   0.08194        62       640    0.8116    0.8023    0.8572    0.4481   0.03632    0.0254         0
    32/149      3.1G   0.03936   0.04197         0   0.08133        32       640    0.7981    0.8434    0.8835    0.4542   0.03638   0.02498         0
    33/149      3.1G   0.03917   0.04113         0   0.08029        33       640    0.7902    0.8549    0.8704    0.4423   0.03659   0.02541         0
    34/149      3.1G   0.03955   0.04229         0   0.08185        29       640       0.8    0.8474    0.8754    0.4424   0.03687   0.02515         0
    35/149      3.1G   0.03872   0.04008         0   0.07879        31       640    0.7747    0.8219    0.8436     0.438   0.03726   0.02568         0
    36/149      3.1G   0.03885   0.04151         0   0.08036        32       640    0.7739    0.8371    0.8517     0.448   0.03638   0.02507         0
    37/149      3.1G   0.03864    0.0443         0   0.08294        53       640    0.8074    0.8369    0.8538    0.4526   0.03598   0.02524         0
    38/149      3.1G   0.03848   0.04132         0   0.07981        30       640    0.7822    0.8434     0.856    0.4327   0.03713   0.02516         0
    39/149      3.1G   0.03858   0.04261         0   0.08119        19       640    0.8108    0.8472    0.8716    0.4541   0.03577   0.02504         0
    40/149      3.1G   0.03796   0.04064         0    0.0786        52       640    0.8549    0.8082    0.8627    0.4513   0.03615   0.02515         0
    41/149      3.1G   0.03818   0.04082         0     0.079        50       640    0.8258    0.8255    0.8658    0.4512   0.03578   0.02519         0
    42/149      3.1G   0.03744    0.0425         0   0.07994        30       640    0.7688    0.8527    0.8555    0.4435   0.03672   0.02566         0
    43/149      3.1G   0.03733   0.04102         0   0.07834        49       640    0.8178    0.8258    0.8631    0.4576   0.03659   0.02525         0
    44/149      3.1G   0.03734   0.04082         0   0.07816        47       640    0.8256    0.8356    0.8639     0.462    0.0357   0.02543         0
    45/149      3.1G   0.03721   0.03931         0   0.07653        18       640    0.8423     0.816     0.872    0.4509   0.03653   0.02544         0
    46/149      3.1G   0.03697   0.03952         0   0.07648        49       640     0.834    0.8082    0.8484    0.4499   0.03715    0.0255         0
    47/149      3.1G   0.03734   0.04117         0   0.07851        54       640     0.818     0.865    0.8745    0.4566   0.03634   0.02533         0
    48/149      3.1G   0.03729   0.04214         0   0.07943        29       640    0.8381    0.8002    0.8623    0.4517   0.03678   0.02578         0
    49/149      3.1G   0.03752   0.04169         0   0.07921        24       640    0.8336    0.8431      0.87    0.4523   0.03604   0.02529         0
    50/149      3.1G   0.03689   0.04092         0   0.07781        50       640    0.8285    0.8434    0.8672    0.4596   0.03616   0.02536         0
    51/149      3.1G   0.03663   0.03868         0   0.07531        32       640    0.8066    0.8493    0.8553    0.4431   0.03707   0.02588         0
    52/149      3.1G   0.03698   0.04168         0   0.07866        32       640    0.8752    0.7825    0.8744    0.4522   0.03652    0.0258         0
    53/149      3.1G   0.03674   0.04155         0   0.07829        26       640    0.8272    0.8336    0.8692    0.4603   0.03639   0.02516         0
    54/149      3.1G   0.03678   0.03859         0   0.07536        29       640    0.8073     0.861    0.8648    0.4629   0.03605   0.02534         0
    55/149      3.1G   0.03677   0.04073         0    0.0775        40       640    0.8278    0.8277    0.8624    0.4462   0.03665    0.0256         0
    56/149      3.1G   0.03656   0.04116         0   0.07772        67       640    0.8227    0.8376     0.866    0.4578   0.03596   0.02536         0
    57/149      3.1G   0.03658    0.0421         0   0.07868        81       640    0.8389    0.8354    0.8663    0.4657    0.0355   0.02537         0
    58/149      3.1G    0.0362   0.03878         0   0.07498        28       640    0.8129    0.8334    0.8669    0.4736   0.03574   0.02502         0
    59/149      3.1G   0.03612   0.04147         0   0.07758        49       640    0.8597     0.816    0.8572    0.4553   0.03617   0.02567         0
    60/149      3.1G   0.03634   0.04076         0    0.0771        37       640    0.8229    0.8493    0.8661    0.4633   0.03587   0.02535         0
    61/149      3.1G    0.0361   0.04056         0   0.07666        26       640    0.8104    0.8454     0.861    0.4448   0.03686   0.02592         0
    62/149      3.1G    0.0355   0.03974         0   0.07524        32       640    0.8398    0.8414    0.8628    0.4496   0.03622   0.02541         0
    63/149      3.1G   0.03555   0.04004         0   0.07559        47       640    0.8412      0.82    0.8616    0.4496   0.03726   0.02592         0
    64/149      3.1G   0.03551   0.03828         0    0.0738        32       640    0.8529    0.8394    0.8736    0.4599   0.03602   0.02531         0
    65/149      3.1G   0.03579   0.04076         0   0.07655        52       640    0.8329    0.8098     0.855    0.4617   0.03643   0.02568         0
    66/149      3.1G   0.03548   0.03966         0   0.07514        35       640    0.8198    0.8474    0.8573    0.4681   0.03592    0.0257         0
    67/149      3.1G   0.03547   0.03915         0   0.07462        24       640    0.8269    0.8415    0.8544    0.4484   0.03651   0.02588         0
    68/149      3.1G   0.03522   0.03986         0   0.07508        37       640    0.8301    0.8413    0.8537     0.456   0.03598   0.02589         0
    69/149      3.1G   0.03491   0.03843         0   0.07334        34       640    0.8286    0.8258    0.8492    0.4548   0.03653   0.02593         0
    70/149      3.1G   0.03534   0.03943         0   0.07477        55       640    0.8393    0.8276    0.8511     0.454   0.03628   0.02578         0
    71/149      3.1G   0.03558   0.03958         0   0.07516        51       640    0.8266    0.8395    0.8587    0.4582   0.03583   0.02541         0
    72/149      3.1G   0.03492   0.03895         0   0.07387        28       640    0.8356    0.8454    0.8509    0.4548   0.03676   0.02547         0
    73/149      3.1G   0.03483    0.0403         0   0.07514        21       640    0.8383    0.8434    0.8648    0.4693   0.03555   0.02549         0
    74/149      3.1G   0.03498   0.03798         0   0.07296        26       640    0.8406    0.8376    0.8528    0.4569   0.03573    0.0259         0
    75/149      3.1G   0.03464   0.03736         0     0.072        44       640     0.794    0.8532    0.8431    0.4397   0.03661   0.02597         0
    76/149      3.1G   0.03447   0.03815         0   0.07262        16       640    0.8013    0.8611    0.8585    0.4499    0.0362   0.02593         0
    77/149      3.1G   0.03497   0.03924         0    0.0742        18       640    0.8281    0.8219     0.848    0.4506   0.03654   0.02589         0
    78/149      3.1G   0.03476   0.03943         0   0.07419        40       640    0.8054    0.8591    0.8602    0.4569   0.03586   0.02617         0
    79/149      3.1G   0.03464   0.03927         0   0.07391        29       640    0.8137    0.8297    0.8468    0.4458   0.03606   0.02644         0
    80/149      3.1G   0.03466   0.03954         0    0.0742        22       640    0.8278    0.8278    0.8497    0.4565   0.03624   0.02624         0
    81/149      3.1G   0.03442   0.03832         0   0.07274        21       640     0.826    0.8453    0.8575    0.4551   0.03598   0.02652         0
    82/149      3.1G   0.03429   0.03785         0   0.07214        26       640    0.8389    0.8356    0.8499    0.4444    0.0365   0.02644         0
    83/149      3.1G   0.03414   0.03881         0   0.07294        25       640    0.8194    0.8255    0.8468    0.4383   0.03654   0.02647         0
    84/149      3.1G   0.03443   0.03891         0   0.07334        42       640    0.8211    0.8356    0.8533     0.453    0.0367   0.02664         0
    85/149      3.1G   0.03467   0.03951         0   0.07419        81       640    0.8102    0.8101     0.839    0.4419   0.03721   0.02653         0
    86/149      3.1G   0.03451   0.03825         0   0.07276        26       640     0.817    0.8473     0.852    0.4538   0.03681   0.02642         0
    87/149      3.1G   0.03404   0.03973         0   0.07377        36       640    0.8225    0.8433    0.8436    0.4525   0.03637   0.02624         0
    88/149      3.1G   0.03405   0.03807         0   0.07212        15       640    0.8114    0.8337    0.8363    0.4486   0.03662   0.02625         0
    89/149      3.1G   0.03361   0.03788         0   0.07149        19       640    0.8188    0.8491    0.8615    0.4632   0.03599   0.02615         0
    90/149      3.1G   0.03354   0.03917         0   0.07271        54       640    0.8044    0.8532    0.8502    0.4488   0.03624    0.0264         0
    91/149      3.1G   0.03395   0.03756         0   0.07151        34       640    0.8201    0.8395    0.8523    0.4603   0.03626   0.02659         0
    92/149      3.1G    0.0343   0.03733         0   0.07163        34       640    0.8018    0.8748    0.8571    0.4626   0.03592   0.02632         0
    93/149      3.1G   0.03378   0.03676         0   0.07054        15       640    0.7971    0.8532    0.8423    0.4493   0.03653   0.02608         0
    94/149      3.1G   0.03356   0.03796         0   0.07152        21       640     0.842    0.8356    0.8507    0.4495   0.03619   0.02681         0
    95/149      3.1G   0.03337   0.03733         0   0.07071        48       640    0.8384    0.8337    0.8458    0.4516   0.03617   0.02674         0
    96/149      3.1G   0.03427   0.03779         0   0.07207        24       640    0.8761    0.8023    0.8532    0.4553   0.03617   0.02708         0
    97/149      3.1G   0.03348   0.03693         0   0.07041        35       640    0.8209    0.8532    0.8483    0.4495   0.03639   0.02657         0
    98/149      3.1G   0.03394   0.03753         0   0.07147        28       640    0.8312    0.8395    0.8546    0.4624   0.03596   0.02646         0
    99/149      3.1G   0.03369   0.03652         0   0.07021        37       640    0.8108    0.8552    0.8491    0.4468   0.03659   0.02663         0
   100/149      3.1G   0.03361   0.03691         0   0.07052        21       640    0.8526     0.816    0.8524    0.4567   0.03634   0.02707         0
   101/149      3.1G   0.03342   0.03667         0   0.07009        16       640    0.8263    0.8297    0.8447    0.4503    0.0366   0.02667         0
   102/149      3.1G   0.03316   0.03716         0   0.07033        26       640    0.8426    0.8278    0.8429    0.4478    0.0365   0.02693         0
   103/149      3.1G   0.03334   0.03656         0    0.0699        39       640    0.8237    0.8611    0.8471    0.4541   0.03627   0.02682         0
   104/149      3.1G   0.03257   0.03709         0   0.06967        35       640    0.8388    0.8258     0.844    0.4514   0.03623   0.02671         0
   105/149      3.1G   0.03309   0.03819         0   0.07128        33       640    0.8592    0.8238    0.8524    0.4581    0.0364    0.0271         0
   106/149      3.1G   0.03313   0.03593         0   0.06906        22       640    0.8452    0.8454    0.8568    0.4631   0.03629   0.02663         0
   107/149      3.1G    0.0333   0.03783         0   0.07113        35       640    0.8299    0.8415    0.8472    0.4523   0.03675   0.02643         0
   108/149      3.1G   0.03258   0.03592         0    0.0685        41       640    0.8269    0.8513     0.849    0.4486   0.03684   0.02627         0
   109/149      3.1G   0.03254   0.03553         0   0.06807        25       640    0.8357     0.816    0.8394    0.4491   0.03652   0.02678         0
   110/149      3.1G    0.0332   0.03635         0   0.06955        21       640    0.8248    0.8297    0.8409     0.451   0.03659   0.02703         0
   111/149      3.1G   0.03314   0.03753         0   0.07067        42       640    0.8319    0.8297    0.8502    0.4532   0.03658   0.02664         0
   112/149      3.1G   0.03275   0.03644         0   0.06918        40       640    0.8369    0.8337     0.852    0.4526   0.03647   0.02691         0
   113/149      3.1G   0.03325   0.03758         0   0.07082        25       640    0.8216    0.8297    0.8364    0.4464   0.03685   0.02701         0
   114/149      3.1G   0.03294   0.03799         0   0.07093        22       640    0.8304    0.8434     0.851    0.4495   0.03643   0.02683         0
   115/149      3.1G   0.03238   0.03672         0    0.0691        33       640    0.8204    0.8493    0.8394    0.4417   0.03668   0.02657         0
   116/149      3.1G   0.03289   0.03756         0   0.07045        39       640    0.8353    0.8138    0.8361    0.4427   0.03688   0.02712         0
   117/149      3.1G    0.0325   0.03542         0   0.06792        16       640    0.8325    0.8513    0.8431    0.4436   0.03697   0.02706         0
   118/149      3.1G   0.03252    0.0359         0   0.06842        49       640    0.8454    0.8239    0.8452    0.4476   0.03644   0.02716         0
   119/149      3.1G   0.03271   0.03775         0   0.07047        33       640    0.8149    0.8356    0.8386    0.4452   0.03657    0.0273         0
   120/149      3.1G   0.03228   0.03623         0   0.06851        36       640    0.8422    0.8354    0.8446    0.4502   0.03682   0.02695         0
   121/149      3.1G   0.03245    0.0364         0   0.06884        33       640    0.8274    0.8258    0.8337    0.4514   0.03681   0.02721         0
   122/149      3.1G   0.03254   0.03724         0   0.06977        30       640     0.839    0.8257    0.8324    0.4443   0.03673   0.02721         0
   123/149      3.1G   0.03236   0.03635         0   0.06871        26       640    0.8441     0.816    0.8378    0.4469     0.037   0.02726         0
   124/149      3.1G   0.03288   0.03793         0   0.07081        26       640    0.8252    0.8415    0.8411    0.4448   0.03693   0.02707         0
   125/149      3.1G   0.03215   0.03491         0   0.06706        45       640    0.8187    0.8219    0.8237    0.4367   0.03758   0.02718         0
   126/149      3.1G   0.03244   0.03573         0   0.06818        24       640    0.8287    0.8238    0.8394    0.4431   0.03703   0.02732         0
   127/149      3.1G   0.03269   0.03758         0   0.07027        43       640    0.8217    0.8317    0.8332    0.4425   0.03712   0.02703         0
   128/149      3.1G    0.0321   0.03765         0   0.06974        40       640    0.8237    0.8415     0.843    0.4453   0.03698   0.02717         0
   129/149      3.1G   0.03218   0.03751         0   0.06969        56       640      0.84    0.8337    0.8471    0.4494   0.03662   0.02742         0
   130/149      3.1G   0.03209   0.03631         0    0.0684        35       640    0.8133    0.8532    0.8415    0.4495   0.03691   0.02747         0
   131/149      3.1G   0.03225   0.03632         0   0.06856        29       640      0.82    0.8474     0.842    0.4487   0.03661    0.0274         0
   132/149      3.1G    0.0323    0.0361         0    0.0684        31       640    0.8207    0.8337    0.8352    0.4486   0.03681   0.02741         0
   133/149      3.1G   0.03185   0.03477         0   0.06662        32       640    0.7974    0.8395    0.8404    0.4408   0.03681   0.02737         0
   134/149      3.1G   0.03238   0.03725         0   0.06963        21       640    0.8447      0.82    0.8345    0.4502   0.03674   0.02748         0
   135/149      3.1G   0.03225    0.0363         0   0.06855        33       640    0.8368    0.8337    0.8403    0.4472    0.0367   0.02739         0
   136/149      3.1G   0.03242    0.0373         0   0.06972        56       640    0.8253    0.8337    0.8381     0.447   0.03674    0.0274         0
   137/149      3.1G   0.03194   0.03687         0   0.06881        17       640    0.8297    0.8395    0.8422    0.4445   0.03691   0.02785         0
   138/149      3.1G   0.03185   0.03573         0   0.06759        15       640    0.8209    0.8432    0.8333    0.4374   0.03716   0.02772         0
   139/149      3.1G   0.03235   0.03584         0   0.06819        29       640    0.8306    0.8356    0.8323     0.445   0.03709    0.0278         0
   140/149      3.1G   0.03167   0.03514         0   0.06681        28       640    0.8454    0.8258    0.8408    0.4461   0.03675   0.02745         0
   141/149      3.1G   0.03166   0.03681         0   0.06847        43       640    0.8409    0.8277    0.8416    0.4446   0.03696   0.02736         0
   142/149      3.1G   0.03218   0.03659         0   0.06877        34       640    0.8356    0.8356    0.8351    0.4359   0.03753   0.02765         0
   143/149      3.1G   0.03162   0.03662         0   0.06824        21       640    0.8568    0.8194    0.8385    0.4444   0.03686   0.02756         0
   144/149      3.1G   0.03166   0.03639         0   0.06805        35       640    0.8317    0.8413    0.8394    0.4423   0.03694   0.02783         0
   145/149      3.1G   0.03227   0.03603         0   0.06831        28       640    0.8386    0.8454      0.84    0.4429   0.03696   0.02801         0
   146/149      3.1G   0.03173   0.03704         0   0.06877        40       640    0.8291    0.8454    0.8369    0.4422   0.03723   0.02786         0
   147/149      3.1G   0.03189   0.03537         0   0.06726        55       640    0.8262    0.8374    0.8298    0.4358   0.03717   0.02802         0
   148/149      3.1G     0.032   0.03651         0   0.06851        17       640    0.8419    0.8335    0.8368    0.4397   0.03737   0.02816         0
   149/149      3.1G   0.03189   0.03786         0   0.06975        35       640    0.8323    0.8356    0.8397    0.4387   0.03737   0.02814         0
