# Supplementary material for: Unstructured road extraction and roadside fruit recognition in grape orchards based on a synchronous detection algorithm
Source: Front Plant Sci. 2023 Jun 2;14:1103276. doi: 10.3389/fpls.2023.1103276 (PMC10272741; doi:10.3389/fpls.2023.1103276)
Supplement: Supplementary file 2 [file DataSheet_2.zip › YOLOv7results.txt]

     0/149     9.83G   0.08004   0.02304         0    0.1031        17       640   0.03593   0.04854   0.00437 0.0006712    0.1083   0.02897         0
     1/149     10.9G   0.07463    0.0204         0   0.09503        35       640   0.09074   0.05809    0.0176  0.005413   0.09751   0.03245         0
     2/149     10.9G   0.06981   0.02253         0   0.09234        62       640    0.1493   0.07701   0.03745   0.01034   0.08937   0.03511         0
     3/149     10.9G   0.06455   0.02394         0   0.08849        43       640    0.2438    0.1059   0.08685   0.02358   0.08072   0.03707         0
     4/149     10.9G   0.05944   0.02475         0   0.08418        34       640    0.2421    0.4279    0.2508   0.07461   0.07213   0.03535         0
     5/149     10.9G    0.0562   0.02169         0    0.0779        35       640    0.3582    0.5605    0.3398   0.08781    0.0662   0.03238         0
     6/149     10.9G   0.05264   0.02019         0   0.07283        33       640    0.5364    0.6694    0.5389    0.1961   0.05841   0.03178         0
     7/149     10.9G   0.05077    0.0191         0   0.06987        29       640    0.5619    0.6931    0.6235    0.2204   0.05741     0.031         0
     8/149     10.9G   0.05116   0.01893         0   0.07009        34       640    0.5842    0.6677    0.6483    0.2335   0.05903   0.03103         0
     9/149     10.9G   0.04881   0.01882         0   0.06763        95       640    0.6196    0.7179    0.6631    0.2595   0.05456   0.02943         0
    10/149     10.9G   0.04662   0.01848         0    0.0651        57       640    0.6567    0.7212     0.703    0.2929   0.05272    0.0287         0
    11/149     10.9G   0.04504   0.01814         0   0.06318        45       640    0.6895    0.6908    0.7384    0.2946   0.05309   0.02774         0
    12/149     10.9G   0.04374   0.01702         0   0.06076        39       640    0.7003     0.742    0.7309    0.3064   0.05032   0.02841         0
    13/149     10.9G   0.04493   0.01682         0   0.06175        51       640    0.7392    0.7046    0.7645    0.3263   0.05798   0.02848         0
    14/149     10.9G   0.04483   0.01608         0   0.06091        30       640    0.7539    0.7562    0.8015    0.3164   0.05981   0.02514         0
    15/149     10.9G   0.04351   0.01575         0   0.05926        64       640    0.7456    0.7934    0.8051    0.3542    0.0587   0.02516         0
    16/149     10.9G   0.04165   0.01586         0   0.05751        38       640    0.7409    0.7918    0.8016    0.3758   0.05772   0.02541         0
    17/149     10.9G   0.04073   0.01498         0   0.05571        27       640    0.7988    0.7992    0.8552    0.4054   0.05706   0.02484         0
    18/149     10.9G   0.03932   0.01523         0   0.05454        44       640    0.8019    0.8007    0.8647    0.4032   0.05698   0.02482         0
    19/149     10.9G   0.03872   0.01495         0   0.05366        78       640    0.8293    0.8125    0.8809    0.4467   0.05458   0.02501         0
    20/149     10.9G   0.03792     0.015         0   0.05292        50       640    0.8362    0.8032     0.884    0.4517   0.05462   0.02526         0
    21/149     10.9G   0.03784   0.01508         0   0.05293        55       640    0.8271      0.82    0.8838     0.446    0.0541   0.02539         0
    22/149     10.9G   0.03727   0.01445         0   0.05172        55       640    0.8349    0.8313    0.8925    0.4586    0.0532   0.02529         0
    23/149     10.9G   0.03705   0.01469         0   0.05174        52       640    0.8208    0.8364    0.8875    0.4527   0.05323   0.02542         0
    24/149     10.9G   0.03734   0.01533         0   0.05267        34       640    0.8497    0.8276     0.901    0.4729   0.05222   0.02587         0
    25/149     10.9G   0.03625   0.01467         0   0.05092        15       640    0.8311    0.8385    0.8969    0.4594   0.05367   0.02567         0
    26/149     10.9G   0.03697   0.01482         0   0.05179        55       640    0.8301    0.8425    0.8972    0.4727   0.05258   0.02578         0
    27/149     10.9G   0.03629   0.01531         0   0.05161        57       640    0.8333    0.8506    0.9024    0.4721   0.05158   0.02584         0
    28/149     10.9G    0.0359   0.01462         0   0.05052        28       640    0.8403    0.8546    0.9067    0.4674   0.05136   0.02547         0
    29/149     10.9G   0.03552   0.01455         0   0.05007        77       640    0.8515    0.8517    0.9107    0.4882   0.05108   0.02551         0
    30/149     10.9G   0.03565   0.01494         0   0.05059        26       640    0.8329    0.8794    0.9157    0.4914    0.0508   0.02538         0
    31/149     10.9G   0.03546   0.01489         0   0.05034        69       640    0.8326     0.859    0.9019     0.479   0.05111   0.02547         0
    32/149     10.9G    0.0352   0.01435         0   0.04955        29       640    0.8531    0.8502      0.91    0.4869   0.05106   0.02548         0
    33/149     10.9G   0.03507   0.01489         0   0.04996        32       640    0.8585    0.8523    0.9147    0.4942   0.05096    0.0254         0
    34/149     10.9G   0.03487   0.01423         0   0.04909        35       640    0.8537    0.8555    0.9105    0.4906   0.05102   0.02541         0
    35/149     10.9G   0.03494   0.01402         0   0.04896        27       640     0.852    0.8754    0.9207    0.4994   0.05028   0.02513         0
    36/149     10.9G   0.03422   0.01427         0   0.04849        45       640    0.8555    0.8679     0.918    0.4941      0.05   0.02519         0
    37/149     10.9G   0.03403   0.01424         0   0.04827        40       640    0.8715    0.8513    0.9176    0.4938   0.05071     0.025         0
    38/149     10.9G   0.03474   0.01421         0   0.04895        41       640    0.8441    0.8885     0.918    0.4981   0.04974   0.02517         0
    39/149     10.9G   0.03418   0.01411         0    0.0483        36       640    0.8538    0.8786    0.9195    0.5051   0.04998    0.0249         0
    40/149     10.9G   0.03428   0.01363         0   0.04791        19       640    0.8459    0.8792    0.9158    0.5054   0.04966   0.02508         0
    41/149     10.9G   0.03448   0.01384         0   0.04832        50       640    0.8351    0.8708    0.9096    0.4984      0.05   0.02502         0
    42/149     10.9G    0.0342   0.01358         0   0.04777        46       640    0.8794    0.8586    0.9258    0.5162      0.05     0.025         0
    43/149     10.9G    0.0344   0.01398         0   0.04838        64       640    0.8579    0.8758    0.9227    0.5088   0.04991   0.02479         0
    44/149     10.9G   0.03389   0.01376         0   0.04765        27       640    0.8519    0.8917    0.9263    0.5174   0.04868   0.02501         0
    45/149     10.9G   0.03381   0.01374         0   0.04755        22       640    0.8804     0.876    0.9311    0.5249   0.04884   0.02507         0
    46/149     10.9G   0.03368   0.01315         0   0.04683        59       640    0.8676    0.8832     0.925      0.52   0.04834   0.02513         0
    47/149     10.9G    0.0338    0.0134         0    0.0472        25       640    0.8534    0.8876     0.927    0.5123   0.04884   0.02505         0
    48/149     10.9G   0.03388   0.01365         0   0.04753        45       640     0.869    0.8902    0.9358    0.5263   0.04869   0.02492         0
    49/149     10.9G   0.03364   0.01397         0   0.04762        48       640     0.875    0.8871    0.9313    0.5206   0.04878   0.02437         0
    50/149     10.9G   0.03343   0.01365         0   0.04707        41       640    0.8781    0.8882    0.9341    0.5317   0.04836   0.02451         0
    51/149     10.9G   0.03314   0.01316         0    0.0463        40       640    0.8782    0.8783    0.9332    0.5297   0.04837   0.02456         0
    52/149     10.9G   0.03319    0.0139         0   0.04709        62       640    0.8714    0.8802    0.9283    0.5236   0.04887   0.02469         0
    53/149     10.9G   0.03355   0.01305         0    0.0466        41       640    0.8767     0.883    0.9343    0.5306   0.04794   0.02468         0
    54/149     10.9G   0.03281   0.01314         0   0.04595        76       640    0.8758    0.8871    0.9365    0.5377   0.04737   0.02488         0
    55/149     10.9G   0.03321   0.01354         0   0.04674        47       640    0.8613    0.9001    0.9337    0.5321   0.04805   0.02435         0
    56/149     10.9G   0.03243    0.0133         0   0.04573        53       640    0.8789    0.8919    0.9384    0.5363   0.04779   0.02453         0
    57/149     10.9G   0.03381   0.01388         0   0.04769        32       640     0.875    0.8694    0.9278    0.5253   0.04883    0.0244         0
    58/149     10.9G   0.03299   0.01336         0   0.04635        67       640    0.8712    0.8924    0.9357    0.5382   0.04744   0.02469         0
    59/149     10.9G   0.03331   0.01359         0    0.0469        44       640    0.8678     0.896    0.9344    0.5404   0.04726   0.02473         0
    60/149     10.9G   0.03248   0.01378         0   0.04626        85       640    0.8667    0.8953    0.9348    0.5382    0.0473   0.02432         0
    61/149     10.9G   0.03271   0.01347         0   0.04618        43       640    0.8715    0.9055    0.9402    0.5478   0.04732   0.02431         0
    62/149     10.9G   0.03301   0.01336         0   0.04637        38       640    0.8763    0.9045     0.943    0.5468   0.04727   0.02426         0
    63/149     10.9G   0.03261   0.01376         0   0.04637        62       640    0.8924    0.8807    0.9436    0.5457   0.04738   0.02444         0
    64/149     10.9G   0.03233   0.01293         0   0.04525        23       640    0.8827    0.9074    0.9465      0.55   0.04735   0.02433         0
    65/149     10.9G   0.03252   0.01359         0   0.04611        54       640    0.8817    0.9087    0.9472    0.5523   0.04661   0.02456         0
    66/149     10.9G   0.03221   0.01354         0   0.04575        32       640    0.8724    0.9104    0.9481    0.5496   0.04659   0.02432         0
    67/149     10.9G   0.03254   0.01285         0   0.04539        44       640    0.8748    0.9153    0.9485    0.5546   0.04622   0.02429         0
    68/149     10.9G   0.03286   0.01271         0   0.04557        25       640    0.8885    0.9077    0.9486    0.5603   0.04584   0.02456         0
    69/149     10.9G   0.03241   0.01272         0   0.04513        36       640     0.881    0.9051    0.9419     0.558   0.04645   0.02449         0
    70/149     10.9G   0.03278   0.01296         0   0.04573        46       640    0.8849    0.9046    0.9464    0.5582   0.04631   0.02446         0
    71/149     10.9G   0.03266   0.01385         0    0.0465        48       640    0.8842    0.8959    0.9424    0.5524   0.04692   0.02433         0
    72/149     10.9G   0.03241   0.01353         0   0.04594        43       640     0.883     0.915    0.9509    0.5594   0.04735   0.02423         0
    73/149     10.9G    0.0321   0.01298         0   0.04508        43       640    0.8689    0.9103    0.9433    0.5513   0.04771   0.02412         0
    74/149     10.9G   0.03217   0.01333         0   0.04551        50       640    0.8922     0.906    0.9499    0.5673   0.04741   0.02436         0
    75/149     10.9G   0.03175    0.0131         0   0.04485        50       640    0.8941    0.8897    0.9427    0.5534   0.04827    0.0242         0
    76/149     10.9G   0.03239   0.01254         0   0.04493        86       640    0.8935    0.9104    0.9514     0.564   0.04658   0.02398         0
    77/149     10.9G   0.03205   0.01302         0   0.04507        36       640    0.8802    0.9205    0.9505    0.5683   0.04671   0.02433         0
    78/149     10.9G   0.03153   0.01281         0   0.04434        70       640    0.8821     0.915    0.9465    0.5642   0.04741   0.02424         0
    79/149     10.9G   0.03203   0.01315         0   0.04518        49       640    0.8683     0.914     0.941    0.5569   0.04794   0.02403         0
    80/149     10.9G   0.03176   0.01286         0   0.04462        50       640    0.8913    0.9075    0.9497    0.5642   0.04708   0.02428         0
    81/149     10.9G   0.03141   0.01238         0   0.04379        50       640    0.8908    0.8903    0.9416    0.5584   0.04793   0.02426         0
    82/149     10.9G   0.03173   0.01272         0   0.04446        30       640    0.9135    0.8947    0.9519    0.5727   0.04682   0.02482         0
    83/149     10.9G   0.03195   0.01278         0   0.04473        56       640    0.8845    0.9174    0.9495    0.5653   0.04751   0.02424         0
    84/149     10.9G   0.03139   0.01284         0   0.04423        47       640    0.9046     0.909    0.9532    0.5745   0.04692   0.02403         0
    85/149     10.9G   0.03148   0.01256         0   0.04404        72       640    0.8864    0.9092    0.9466    0.5694   0.04706   0.02443         0
    86/149     10.9G   0.03135   0.01294         0    0.0443        60       640    0.8926      0.91    0.9514    0.5772   0.04642   0.02463         0
    87/149     10.9G    0.0312   0.01244         0   0.04364        59       640    0.9067    0.9084    0.9551    0.5818    0.0462   0.02451         0
    88/149     10.9G   0.03126   0.01269         0   0.04395        28       640    0.8896    0.9239    0.9525    0.5742   0.04643   0.02449         0
    89/149     10.9G   0.03137   0.01286         0   0.04422        51       640    0.8922    0.9264    0.9559    0.5815    0.0466    0.0245         0
    90/149     10.9G    0.0313   0.01266         0   0.04396        83       640    0.9004    0.9199    0.9581    0.5821   0.04661   0.02449         0
    91/149     10.9G   0.03154    0.0121         0   0.04365        41       640    0.8945    0.9146    0.9546    0.5765   0.04749   0.02452         0
    92/149     10.9G   0.03153   0.01262         0   0.04414        61       640    0.8991    0.9096    0.9523    0.5778   0.04783   0.02436         0
    93/149     10.9G   0.03108   0.01216         0   0.04324        62       640    0.8914    0.9238    0.9558    0.5802   0.04745    0.0242         0
    94/149     10.9G   0.03135   0.01279         0   0.04414        73       640    0.8902    0.9188    0.9544    0.5811     0.048   0.02415         0
    95/149     10.9G   0.03103   0.01203         0   0.04306        37       640    0.8946    0.9149    0.9537    0.5778   0.04768   0.02417         0
    96/149     10.9G   0.03072   0.01234         0   0.04305        32       640    0.8922    0.9176    0.9527    0.5767   0.04716   0.02486         0
    97/149     10.9G   0.03049    0.0122         0   0.04269        47       640    0.8978    0.9218    0.9568    0.5875   0.04692   0.02469         0
    98/149     10.9G   0.03078   0.01216         0   0.04293        63       640    0.8887    0.9211    0.9529    0.5791   0.04738   0.02429         0
    99/149     10.9G   0.03069   0.01207         0   0.04275        86       640    0.8915    0.9176    0.9536    0.5812   0.04672   0.02483         0
   100/149     10.9G   0.03106   0.01272         0   0.04378        77       640    0.8903    0.9324    0.9575    0.5821   0.04752   0.02446         0
   101/149     10.9G   0.03034   0.01224         0   0.04258        30       640    0.9064    0.9157    0.9582    0.5886    0.0465   0.02459         0
   102/149     10.9G   0.03068   0.01255         0   0.04324        13       640    0.9025     0.916     0.957    0.5906   0.04635   0.02448         0
   103/149     10.9G   0.03045   0.01213         0   0.04258        26       640    0.8921    0.9161    0.9529    0.5829   0.04642   0.02449         0
   104/149     10.9G   0.03082    0.0125         0   0.04333        27       640    0.8967    0.9255    0.9599      0.59   0.04572   0.02459         0
   105/149     10.9G   0.03109   0.01255         0   0.04364        58       640    0.9011    0.9123    0.9568    0.5904   0.04537   0.02489         0
   106/149     10.9G   0.03064   0.01263         0   0.04327        44       640    0.8865    0.9341    0.9571    0.5918    0.0456   0.02497         0
   107/149     10.9G    0.0304   0.01207         0   0.04248        44       640    0.8989    0.9243    0.9593    0.5957   0.04613   0.02472         0
   108/149     10.9G   0.03002   0.01232         0   0.04234        19       640    0.8784    0.9308    0.9543    0.5887   0.04608   0.02485         0
   109/149     10.9G   0.03027   0.01214         0   0.04241        50       640    0.9115    0.9131    0.9588    0.5934   0.04582   0.02473         0
   110/149     10.9G   0.03022   0.01236         0   0.04258        27       640    0.9064    0.9303    0.9623    0.5974    0.0455   0.02465         0
   111/149     10.9G   0.03046   0.01224         0    0.0427        27       640    0.9008    0.9266    0.9593    0.5962   0.04567   0.02477         0
   112/149     10.9G   0.02988   0.01255         0   0.04243        32       640    0.8916     0.932    0.9582    0.5965   0.04587    0.0248         0
   113/149     10.9G   0.03021   0.01253         0   0.04274        59       640    0.8903    0.9371    0.9593    0.5971   0.04571    0.0248         0
   114/149     10.9G   0.02965   0.01212         0   0.04178        16       640    0.9003      0.93    0.9601    0.6006   0.04543   0.02485         0
   115/149     10.9G   0.03024   0.01222         0   0.04246        53       640    0.8924    0.9321    0.9593    0.5931   0.04608    0.0246         0
   116/149     10.9G   0.03049   0.01271         0    0.0432       103       640    0.9027    0.9294    0.9622    0.6024   0.04616   0.02464         0
   117/149     10.9G   0.03002   0.01229         0   0.04231        31       640    0.9046    0.9255      0.96    0.6008   0.04609   0.02464         0
   118/149     10.9G   0.02949   0.01196         0   0.04145        40       640     0.918    0.9183     0.963    0.6018   0.04628   0.02433         0
   119/149     10.9G   0.03022   0.01206         0   0.04228        41       640    0.9057     0.931    0.9638    0.6057    0.0458   0.02471         0
   120/149     10.9G   0.03049   0.01244         0   0.04293        59       640    0.8958    0.9299    0.9607     0.604   0.04589   0.02449         0
   121/149     10.9G   0.02982   0.01173         0   0.04155        30       640    0.9086    0.9303    0.9634    0.6075   0.04586   0.02453         0
   122/149     10.9G   0.02954   0.01223         0   0.04178        90       640    0.8942    0.9352    0.9619    0.6047   0.04563   0.02479         0
   123/149     10.9G   0.02961   0.01182         0   0.04142        39       640    0.8941    0.9348    0.9613    0.6027   0.04622   0.02472         0
   124/149     10.9G    0.0298   0.01216         0   0.04196        60       640    0.9052    0.9247    0.9596    0.6024   0.04642   0.02453         0
   125/149     10.9G   0.02994   0.01216         0    0.0421        17       640    0.9087    0.9265    0.9624    0.6063   0.04623   0.02453         0
   126/149     10.9G   0.02948    0.0123         0   0.04178        44       640    0.8969     0.939    0.9635    0.6075    0.0459   0.02462         0
   127/149     10.9G   0.02964   0.01178         0   0.04142        35       640    0.8986    0.9318    0.9609    0.6038   0.04642   0.02451         0
   128/149     10.9G   0.03024    0.0126         0   0.04284        61       640    0.9074    0.9323    0.9645    0.6072    0.0457    0.0248         0
   129/149     10.9G   0.02999   0.01222         0   0.04221        86       640    0.8894    0.9402    0.9627    0.6072   0.04559   0.02484         0
   130/149     10.9G   0.02983   0.01217         0     0.042        26       640     0.914    0.9241    0.9647    0.6112   0.04532   0.02481         0
   131/149     10.9G   0.02992   0.01253         0   0.04245        51       640    0.9136    0.9293    0.9643    0.6082   0.04547   0.02461         0
   132/149     10.9G   0.03011   0.01222         0   0.04233        53       640     0.907    0.9241    0.9608    0.6063   0.04575   0.02458         0
   133/149     10.9G   0.02977   0.01219         0   0.04196        49       640     0.899    0.9431    0.9661    0.6125   0.04586   0.02451         0
   134/149     10.9G    0.0298   0.01178         0   0.04158        28       640    0.9054    0.9369    0.9663    0.6122   0.04571   0.02459         0
   135/149     10.9G   0.02958   0.01164         0   0.04123        18       640    0.9064    0.9404    0.9682    0.6155   0.04523   0.02471         0
   136/149     10.9G   0.02992   0.01235         0   0.04228        53       640    0.9053    0.9375    0.9659    0.6103    0.0454   0.02469         0
   137/149     10.9G   0.02972    0.0126         0   0.04232        28       640    0.9133    0.9339    0.9664    0.6151   0.04528   0.02469         0
   138/149     10.9G   0.02915   0.01188         0   0.04103        23       640      0.92    0.9241    0.9656    0.6138   0.04516   0.02467         0
   139/149     10.9G   0.02975   0.01206         0   0.04181        25       640    0.9011     0.937    0.9644    0.6098   0.04536   0.02455         0
   140/149     10.9G   0.02918   0.01146         0   0.04063        49       640    0.9013     0.931    0.9632    0.6079   0.04505   0.02478         0
   141/149     10.9G   0.02942    0.0118         0   0.04122        22       640    0.9058    0.9318    0.9636    0.6089   0.04493   0.02479         0
   142/149     10.9G   0.03003    0.0126         0   0.04264        52       640    0.9048      0.94    0.9673    0.6153   0.04478   0.02479         0
   143/149     10.9G   0.02897   0.01203         0     0.041        29       640    0.9105    0.9352    0.9671    0.6125   0.04493   0.02457         0
   144/149     10.9G   0.02933   0.01175         0   0.04108        28       640    0.9002    0.9429     0.966    0.6117   0.04523   0.02461         0
   145/149     10.9G   0.02926   0.01179         0   0.04105        20       640    0.9158    0.9239    0.9642    0.6104   0.04544   0.02453         0
   146/149     10.9G   0.02953   0.01192         0   0.04145        52       640    0.9011     0.949    0.9676    0.6155   0.04524   0.02466         0
   147/149     10.9G   0.02919   0.01189         0   0.04108        63       640    0.9164    0.9289    0.9663    0.6142   0.04528   0.02478         0
   148/149     10.9G   0.02955    0.0123         0   0.04185        27       640    0.9182    0.9253    0.9663    0.6138    0.0454   0.02475         0
   149/149     10.9G   0.02921   0.01205         0   0.04126        59       640    0.9172    0.9293    0.9669    0.6163   0.04504   0.02486         0
